# Supplementary material for: Optimized high-throughput whole-genome sequencing workflow for surveillance of influenza A virus
Source: Genome Med. 2025 Sep 26;17:103. doi: 10.1186/s13073-025-01512-x (PMC12465963; doi:10.1186/s13073-025-01512-x)
Supplement: Supplementary file 2 — Additional file 2: Supplementary Table 1 Metadata of RNA samples extracted from IAV-positive clinical samples or virus isolates of avian, swine, and human origin. [file 13073_2025_1512_MOESM2_ESM.xlsx]

## Sheet: Table_S1
Sample name	Designation	Sample type	HA	NA	Pathotype	Clade	Genotype (HP H5)	EpiFlu accession	GenBank accession	Cp (M RT-qPCR)	ENA Study accession	ENA Sample accession (SB)	ENA Sample accession (DB)
A/Avian/02	A/poultry/Bangladesh/AI02463/2022	combined swab	H5	N1	n.a.	n.a.	n.a.	n.a.	n.a.	30.1	PRJEB79943	SAMEA118448403	SAMEA118448427
A/Avian/11	A/turkey/Germany/AR234/2013	combined swab	H9	N2	LP	EA	n.a.	n.a.		25	PRJEB79943	SAMEA118448404	SAMEA118448428
A/Avian/12	A/greater rhea/Germany-MV/2023AI06884/2023	combined swab	H4	N6	LP	EA	n.a.	18458717	n.a.	24.3	PRJEB79943	SAMEA118448405	SAMEA118448429
A/Avian/14	A/chicken/Germany/AR915/2015	combined swab	H7	N7	LP	EA	n.a.	191763	n.a.	27.7	PRJEB79943	SAMEA118448406	SAMEA118448430
A/Avian/17	A/guinea fowl/Germany/AR3423/2017	combined swab	H9	N2	LP	EA	n.a.	n.a.	n.a	21.6	PRJEB79943	SAMEA118448407	SAMEA118448431
A/Avian/19	A/turkey/Germany/AR1685/2016	combined swab	H9	N2	LP	EA	n.a.	n.a.		25.5	PRJEB79943	SAMEA118448408	SAMEA118448432
A/Avian/20	A/turkey/Germany/AI08898/2021	combined swab	H6	N1	LP	EA	n.a.	n.a.		24.3	PRJEB79943	SAMEA118448409	SAMEA118448433
A/Avian/23	A/greater rhea/Germany-MV/2018AR112-AK3752/2018	combined swab	H11	N9	LP	EA	n.a.	18458713	n.a.	22.6	PRJEB79943	SAMEA118448410	SAMEA118448434
A/Swine/-5	A/swine/Germany/2022AI02393/2022	nasal swab	H1av	N2	-	n.a.	-	17646258		23.7	PRJEB79943	SAMEA118448419	SAMEA118448443
A/Swine/-6	A/swine/Germany/2023AI02871/2023	nasal swab	H1av	N2	-	n.a.	-	18979759		36.3	PRJEB79943	SAMEA118448420	SAMEA118448444
A/Swine/-9	A/swine/Germany/2022AI02899/2022	nasal swab	H1pdm	N1	-	n.a.	-	17646256		32.7	PRJEB79943	SAMEA118448421	SAMEA118448445
A/Swine/-11	A/swine/Republic of Ireland/SIR2389/2017	oro-pharyngeal swab	H1pdm	N1pdm	-	n.a.	-	304246		18.8	PRJEB79943	SAMEA118448422	SAMEA118448446
A/Swine/-12	A/swine/Germany/AR7648/2016	oro-pharyngeal swab	H1pdm	N1pdm	-	n.a.	-	304197		16.2	PRJEB79943	SAMEA118448423	SAMEA118448447
A/Swine/-18	A/swine/Germany/2023AI04187/2023	nasal swab	H1hu	N2	-	n.a.	-	n.a.	n.a.	35.6	PRJEB79943	SAMEA118448424	SAMEA118448448
A/Swine/-23	A/swine/Germany/SIR5321/2017	oro-pharyngeal swab	H3	N2	-	n.a.	-	304269		17.4	PRJEB79943	SAMEA118448425	SAMEA118448449
A/Swine/-24	A/swine/Denmark/SIR1299/2017	oro-pharyngeal swab	H3hu	N2	-	n.a.	-	304236		17.7	PRJEB79943	SAMEA118448426	SAMEA118448450
A/Human/17	A/Switzerland/0017/2022	nasal swab	H3	N2	-	n.a.	-	n.a.	n.a.	25.9	PRJEB79943	SAMEA118448411	SAMEA118448435
A/Human/18	A/Switzerland/0018/2022	nasal swab	H3	N2	-	n.a.	-	n.a.	n.a.	30.3	PRJEB79943	SAMEA118448412	SAMEA118448436
A/Human/19	A/Switzerland/0019/2022	nasal swab	H3	N2	-	n.a.	-	n.a.	n.a.	34.4	PRJEB79943	SAMEA118448413	SAMEA118448437
A/Human/20	A/Switzerland/0020/2022	nasal swab	H3	N2	-	n.a.	-	n.a.	n.a.	22.9	PRJEB79943	SAMEA118448414	SAMEA118448438
A/Human/21	A/Switzerland/0021/2022	nasal swab	n.a.	n.a	-	n.a.	-	n.a.	n.a.	>45	PRJEB79943	SAMEA118448415	SAMEA118448439
A/Human/22	A/Switzerland/0022/2022	nasal swab	H3	N2	-	n.a.	-	n.a.	n.a.	28.6	PRJEB79943	SAMEA118448416	SAMEA118448440
A/Human/23	A/Switzerland/0023/2022	nasal swab	H3	N2	-	n.a.	-	n.a.	n.a.	30.4	PRJEB79943	SAMEA118448417	SAMEA118448441
A/Human/24	A/Switzerland/0024/2022	nasal swab	H3	N2	-	n.a.	-	n.a.	n.a.	ND	PRJEB79943	SAMEA118448418	SAMEA118448442
			U
