# Supplementary material for: Optimized high-throughput whole-genome sequencing workflow for surveillance of influenza A virus
Source: Genome Med. 2025 Sep 26;17:103. doi: 10.1186/s13073-025-01512-x (PMC12465963; doi:10.1186/s13073-025-01512-x)
Supplement: Supplementary file 3 — Additional file 3: Supplementary Table 2 Barcoded primers table. The table includes all the barcoded primers designed and used in this study. The underlined nucleotides at the end of each primer sequence correspond to the conserved nucleotides at each IAV segment end (i.e., Uni12 and Uni13). [file 13073_2025_1512_MOESM3_ESM.xlsx]

## Sheet: Table_S2
Primer Name	Primer sequence (5' -> 3')
Uni13-BC01	GGT GCT GAA GAA AGT TGT CGG TGT CTT TGT GAG TAG AAA CAA GG
Uni13-BC02	GGT GCT GTC GAT TCC GTT TGT AGT CGT CTG TAG TAG AAA CAA GG
Uni13-BC03	GGT GCT GGA GTC TTG TGT CCC AGT TAC CAG GAG TAG AAA CAA GG
Uni13-BC04	GGT GCT GTT CGG ATT CTA TCG TGT TTC CCT AAG TAG AAA CAA GG
Uni13-BC05	GGT GCT GCT TGT CCA GGG TTT GTG TAA CCT TAG TAG AAA CAA GG
Uni13-BC06	GGT GCT GTT CTC GCA AAG GCA GAA AGT AGT CAG TAG AAA CAA GG
Uni13-BC07	GGT GCT GGT GTT ACC GTG GGA ATG AAT CCT TAG TAG AAA CAA GG
Uni13-BC08	GGT GCT GTT CAG GGA ACA AAC CAA GTT ACG TAG TAG AAA CAA GG
Uni13-BC09	GGT GCT GAA CTA GGC ACA GCG AGT CTT GGT TAG TAG AAA CAA GG
Uni13-BC10	GGT GCT GAA GCG TTG AAA CCT TTG TCC TCT CAG TAG AAA CAA GG
Uni13-BC11	GGT GCT GGT TTC ATC TAT CGG AGG GAA TGG AAG TAG AAA CAA GG
Uni13-BC12	GGT GCT GCA GGT AGA AAG AAG CAG AAT CGG AAG TAG AAA CAA GG
Uni13-BC13	GGT GCT GAG AAC GAC TTC CAT ACT CGT GTG AAG TAG AAA CAA GG
Uni13-BC14	GGT GCT GAA CGA GTC TCT TGG GAC CCA TAG AAG TAG AAA CAA GG
Uni13-BC15	GGT GCT GAG GTC TAC CTC GCT AAC ACC ACT GAG TAG AAA CAA GG
Uni13-BC16	GGT GCT GCG TCA ACT GAC AGT GGT TCG TAC TAG TAG AAA CAA GG
Uni13-BC17	GGT GCT GAC CCT CCA GGA AAG TAC CTC TGA TAG TAG AAA CAA GG
Uni13-BC18	GGT GCT GCC AAA CCC AAC AAC CTA GAT AGG CAG TAG AAA CAA GG
Uni13-BC19	GGT GCT GGT TCC TCG TGC AGT GTC AAG AGA TAG TAG AAA CAA GG
Uni13-BC20	GGT GCT GTT GCG TCC TGT TAC GAG AAC TCA TAG TAG AAA CAA GG
Uni13-BC21	GGT GCT GGA GCC TCT CAT TGT CCG TTC TCT AAG TAG AAA CAA GG
Uni13-BC22	GGT GCT GAC CAC TGC CAT GTA TCA AAG TAC GAG TAG AAA CAA GG
Uni13-BC23	GGT GCT GCT TAC TAC CCA GTG AAC CTC CTC GAG TAG AAA CAA GG
Uni13-BC24	GGT GCT GGC ATA GTT CTG CAT GAT GGG TTA GAG TAG AAA CAA GG
Uni12-BC01	GGT GCT GAA GAA AGT TGT CGG TGT CTT TGT GAG CRA AAG CAG G
Uni12-BC02	GGT GCT GTC GAT TCC GTT TGT AGT CGT CTG TAG CRA AAG CAG G
Uni12-BC03	GGT GCT GGA GTC TTG TGT CCC AGT TAC CAG GAG CRA AAG CAG G
Uni12-BC04	GGT GCT GTT CGG ATT CTA TCG TGT TTC CCT AAG CRA AAG CAG G
Uni12-BC05	GGT GCT GCT TGT CCA GGG TTT GTG TAA CCT TAG CRA AAG CAG G
Uni12-BC06	GGT GCT GTT CTC GCA AAG GCA GAA AGT AGT CAG CRA AAG CAG G
Uni12-BC07	GGT GCT GGT GTT ACC GTG GGA ATG AAT CCT TAG CRA AAG CAG G
Uni12-BC08	GGT GCT GTT CAG GGA ACA AAC CAA GTT ACG TAG CRA AAG CAG G
Uni12-BC09	GGT GCT GAA CTA GGC ACA GCG AGT CTT GGT TAG CRA AAG CAG G
Uni12-BC10	GGT GCT GAA GCG TTG AAA CCT TTG TCC TCT CAG CRA AAG CAG G
Uni12-BC11	GGT GCT GGT TTC ATC TAT CGG AGG GAA TGG AAG CRA AAG CAG G
Uni12-BC12	GGT GCT GCA GGT AGA AAG AAG CAG AAT CGG AAG CRA AAG CAG G
Uni12-BC13	GGT GCT GAG AAC GAC TTC CAT ACT CGT GTG AAG CRA AAG CAG G
Uni12-BC14	GGT GCT GAA CGA GTC TCT TGG GAC CCA TAG AAG CRA AAG CAG G
Uni12-BC15	GGT GCT GAG GTC TAC CTC GCT AAC ACC ACT GAG CRA AAG CAG G
Uni12-BC16	GGT GCT GCG TCA ACT GAC AGT GGT TCG TAC TAG CRA AAG CAG G
Uni12-BC17	GGT GCT GAC CCT CCA GGA AAG TAC CTC TGA TAG CRA AAG CAG G
Uni12-BC18	GGT GCT GCC AAA CCC AAC AAC CTA GAT AGG CAG CRA AAG CAG G
Uni12-BC19	GGT GCT GGT TCC TCG TGC AGT GTC AAG AGA TAG CRA AAG CAG G
Uni12-BC20	GGT GCT GTT GCG TCC TGT TAC GAG AAC TCA TAG CRA AAG CAG G
Uni12-BC21	GGT GCT GGA GCC TCT CAT TGT CCG TTC TCT AAG CRA AAG CAG G
Uni12-BC22	GGT GCT GAC CAC TGC CAT GTA TCA AAG TAC GAG CRA AAG CAG G
Uni12-BC23	GGT GCT GCT TAC TAC CCA GTG AAC CTC CTC GAG CRA AAG CAG G
Uni12-BC24	GGT GCT GGC ATA GTT CTG CAT GAT GGG TTA GAG CRA AAG CAG G
