# Supplementary material for: Optimized high-throughput whole-genome sequencing workflow for surveillance of influenza A virus
Source: Genome Med. 2025 Sep 26;17:103. doi: 10.1186/s13073-025-01512-x (PMC12465963; doi:10.1186/s13073-025-01512-x)
Supplement: Supplementary file 4 — Additional file 4: Supplementary Table 3 Sequencing metrics summary underlying Fig. 1C. This table provides global sequencing read statistics and classification of viral and non-viral reads for serially diluted samples amplified using the protocols of Zhou et al. [11, 12], Rambo-Martin et al. [15], and the current optimized protocol. [file 13073_2025_1512_MOESM4_ESM.xlsx]

## Sheet: Table_S3
	barcodeID	dilution	protocol	replicate	total_raw_reads	total_QC_Reads	total_virus_reads	proportion_virus_reads	total_non_virus_reads	proportion_virus_reads
1	barcode01	E1	Zhou et al. 2009	1	154938	153103	151838	99.1738	1265	0.826241
2	barcode02	E2	Zhou et al. 2009	1	174046	172443	171309	99.3424	1134	0.657609
3	barcode03	E3	Zhou et al. 2009	1	99730	98553	95967	97.376	2586	2.62397
4	barcode04	E4	Zhou et al. 2009	1	134480	133306	131773	98.85	1533	1.14999
5	barcode05	E5	Zhou et al. 2009	1	91947	90890	88724	97.6169	2166	2.3831
6	barcode06	E6	Zhou et al. 2009	1	31410	31028	29720	95.7845	1308	4.21555
7	barcode07	E1	Zhou et al. 2012	1	104041	103152	102209	99.0858	943	0.914185
8	barcode08	E1	Zhou et al. 2012	2	135363	134376	133334	99.2246	1042	0.775436
9	barcode09	E1	Zhou et al. 2009	2	134194	132535	131336	99.0953	1199	0.904667
10	barcode10	E2	Zhou et al. 2009	2	173852	171860	170517	99.2185	1343	0.78145
11	barcode11	E3	Zhou et al. 2009	2	175517	173582	171365	98.7228	2217	1.27721
12	barcode12	E4	Zhou et al. 2009	2	143187	141816	139400	98.2964	2416	1.70362
13	barcode13	E5	Zhou et al. 2009	2	121724	119772	117714	98.2817	2058	1.71826
14	barcode14	E6	Zhou et al. 2009	2	31907	30941	26965	87.1497	3976	12.8503
15	barcode15	E2	Zhou et al. 2012	1	158128	156876	155755	99.2854	1121	0.714577
16	barcode16	E2	Zhou et al. 2012	2	110637	109763	108883	99.1983	880	0.801727
17	barcode17	E1	Zhou et al. 2009	3	185979	184315	182869	99.2155	1446	0.784526
18	barcode18	E2	Zhou et al. 2009	3	148731	147345	146212	99.2311	1133	0.768944
19	barcode19	E3	Zhou et al. 2009	3	171475	169839	167586	98.6734	2253	1.32655
20	barcode20	E4	Zhou et al. 2009	3	147917	146682	145212	98.9978	1470	1.00217
21	barcode21	E5	Zhou et al. 2009	3	88210	86960	85477	98.2946	1483	1.70538
22	barcode22	E6	Zhou et al. 2009	3	25804	25364	24375	96.1008	989	3.89923
23	barcode23	E3	Zhou et al. 2012	1	136347	135307	134069	99.085	1238	0.914956
24	barcode24	E3	Zhou et al. 2012	2	128939	128030	126834	99.0658	1196	0.934156
25	barcode25	E1	Rambo-Martin et al. 2020	1	223663	198083	194886	98.386	3197	1.61397
26	barcode26	E2	Rambo-Martin et al. 2020	1	169213	155504	153566	98.7537	1938	1.24627
27	barcode27	E3	Rambo-Martin et al. 2020	1	171940	162235	160329	98.8252	1906	1.17484
28	barcode28	E4	Rambo-Martin et al. 2020	1	105467	101263	97801	96.5812	3462	3.41882
29	barcode29	E5	Rambo-Martin et al. 2020	1	49577	47864	44024	91.9773	3840	8.02273
30	barcode30	E6	Rambo-Martin et al. 2020	1	34326	32479	22408	68.9923	10071	31.0077
31	barcode31	E4	Zhou et al. 2012	1	127431	126639	124837	98.5771	1802	1.42294
32	barcode32	E4	Zhou et al. 2012	2	173568	172653	170791	98.9215	1862	1.07846
33	barcode33	E1	Rambo-Martin et al. 2020	2	154981	140432	138623	98.7118	1809	1.28817
34	barcode34	E2	Rambo-Martin et al. 2020	2	123697	114451	112788	98.547	1663	1.45302
35	barcode35	E3	Rambo-Martin et al. 2020	2	124141	116376	114875	98.7102	1501	1.28978
36	barcode36	E4	Rambo-Martin et al. 2020	2	116147	110599	107364	97.075	3235	2.92498
37	barcode37	E5	Rambo-Martin et al. 2020	2	70539	68060	60317	88.6233	7743	11.3767
38	barcode38	E6	Rambo-Martin et al. 2020	2	50732	47313	27413	57.9397	19900	42.0603
39	barcode39	E5	Zhou et al. 2012	1	90419	89741	88597	98.7252	1144	1.27478
40	barcode40	E5	Zhou et al. 2012	2	91672	90857	88721	97.6491	2136	2.35095
41	barcode41	E1	Rambo-Martin et al. 2020	3	167680	152450	150171	98.5051	2279	1.49492
42	barcode42	E2	Rambo-Martin et al. 2020	3	125062	115637	114254	98.804	1383	1.19598
43	barcode43	E3	Rambo-Martin et al. 2020	3	130584	121602	120195	98.8429	1407	1.15705
44	barcode44	E4	Rambo-Martin et al. 2020	3	96108	91646	89139	97.2645	2507	2.73553
45	barcode45	E5	Rambo-Martin et al. 2020	3	75198	71915	62367	86.7232	9548	13.2768
46	barcode46	E6	Rambo-Martin et al. 2020	3	31046	29037	21896	75.4072	7141	24.5928
47	barcode47	E6	Zhou et al. 2012	1	44651	44457	44216	99.4579	241	0.542097
48	barcode48	E6	Zhou et al. 2012	2	52807	52594	51930	98.7375	664	1.2625
49	barcode55	E1	Zhou et al. 2012	3	85161	84367	83476	98.9439	891	1.0561
50	barcode63	E2	Zhou et al. 2012	3	151699	150626	149499	99.2518	1127	0.748211
51	barcode71	E3	Zhou et al. 2012	3	125574	124838	123938	99.2791	900	0.720934
52	barcode73	E1	Current protocol	1	116497	111277	110123	98.9629	1154	1.03705
53	barcode74	E2	Current protocol	1	147692	142616	141434	99.1712	1182	0.828799
54	barcode75	E3	Current protocol	1	138126	135293	134499	99.4131	794	0.586874
55	barcode76	E4	Current protocol	1	64266	62854	62446	99.3509	408	0.649123
56	barcode77	E5	Current protocol	1	27859	27187	27073	99.5807	114	0.419318
57	barcode78	E6	Current protocol	1	12939	11491	11459	99.7215	32	0.278479
58	barcode79	E4	Zhou et al. 2012	3	126139	125171	123430	98.6091	1741	1.3909
59	barcode81	E1	Current protocol	2	213655	204772	203248	99.2558	1524	0.744242
60	barcode82	E2	Current protocol	2	168377	162137	160755	99.1476	1382	0.852366
61	barcode83	E3	Current protocol	2	211485	206201	204946	99.3914	1255	0.608629
62	barcode84	E4	Current protocol	2	122602	119862	119024	99.3009	838	0.699137
63	barcode85	E5	Current protocol	2	52004	50778	50557	99.5648	221	0.435228
64	barcode86	E6	Current protocol	2	20337	19096	19005	99.5235	91	0.47654
65	barcode87	E5	Zhou et al. 2012	3	47423	46987	45736	97.3376	1251	2.66244
66	barcode89	E1	Current protocol	3	169164	161930	160405	99.0582	1525	0.941765
67	barcode90	E2	Current protocol	3	166387	161420	160152	99.2145	1268	0.785528
68	barcode91	E3	Current protocol	3	125924	122753	121966	99.3589	787	0.641125
69	barcode92	E4	Current protocol	3	65553	64180	63823	99.4438	357	0.556248
70	barcode93	E5	Current protocol	3	52487	50739	50532	99.592	207	0.40797
71	barcode94	E6	Current protocol	3	9765	8463	8413	99.4092	50	0.590807
72	barcode95	E6	Zhou et al. 2012	3	59266	58758	57590	98.0122	1168	1.98781

## Sheet: Description
variable	Description
barcodeID	barcode identifier
dilution	dilution identifier for each replicate
protocol	Amplification method used
replicate	replicate number
total_raw_reads	Read count after basecalling
total_QC_Reads	Read count after filtering reads >500bp and >3000bp in length
total_virus_reads	Count of reads used for generatiing IAV consensus genome
total_non_virus_reads	Count of reads NOT used for generatiing IAV consensus genome
proportion_virus_reads	Proportion of reads identified as viral
proportion_non_virus_reads	Proportion of reads identified as not viral
