# Supplementary material for: Optimized high-throughput whole-genome sequencing workflow for surveillance of influenza A virus
Source: Genome Med. 2025 Sep 26;17:103. doi: 10.1186/s13073-025-01512-x (PMC12465963; doi:10.1186/s13073-025-01512-x)
Supplement: Supplementary file 5 — Additional file 5: Supplementary Table 4 Sequencing metrics summary underlying Fig. 2B. This table provides global sequencing read statistics, the number of reads classified as viral and non-viral, and reads mapped per genomic segment with the dual-barcoding approach. [file 13073_2025_1512_MOESM5_ESM.xlsx]

## Sheet: Table_S4
sampleID	Native_barcode	total_native_barcode_reads	PCR_barcode_IDs	total_raw_reads	total_QC_reads	total_virus_reads	proportion_virus_reads	total_non_virus_reads	proportion_non_virus_reads	PB2	PB1	PA	HA	NP	NA	MP	NS	total_filtered_Human
BC01	barcode22	232127	barcode01	30532	29128	29046	99.7185	82	0.281516	1023	2374	1866	3106	4111	2241	2376	11949	7
BC02	barcode22	232127	barcode02	24515	24073	24036	99.8463	37	0.153699	1163	2825	2018	2472	4179	1856	1427	8096	0
BC03	barcode22	232127	barcode03	8843	8704	8675	99.6668	29	0.33318	374	697	808	777	1660	722	565	3072	3
BC04	barcode22	232127	barcode04	33778	31063	31004	99.8101	59	0.189937	1505	3681	2590	4736	4495	1694	2161	10142	1
BC05	barcode22	232127	barcode05	21883	21223	21189	99.8398	34	0.160204	1078	2945	2192	2382	3952	1612	1316	5712	0
BC06	barcode22	232127	barcode06	45463	43861	43785	99.8267	76	0.173275	1846	3040	2756	4555	6726	4778	6001	14083	0
BC07	barcode22	232127	barcode07	28128	26804	26739	99.7575	65	0.242501	848	2610	1788	3291	3348	1969	1437	11448	5
BC08	barcode22	232127	barcode08	38048	34444	34366	99.7735	78	0.226455	1121	2938	2084	5374	4061	2378	2212	14198	0
BC09	barcode23	123537	barcode09	7640	7490	7468	99.7063	22	0.293725	581	1372	1254	729	2002	367	661	502	1
BC10	barcode23	123537	barcode10	24424	23322	23271	99.7813	51	0.218678	1055	2170	1806	2504	3775	1893	2872	7196	1
BC11	barcode23	123537	barcode11	34855	29609	29506	99.6521	103	0.347867	1120	2664	1944	4992	3920	2018	2149	10699	3
BC12	barcode23	123537	barcode12	16015	15630	15585	99.7121	45	0.287908	638	1448	1124	1824	2323	1332	1077	5819	1
BC13	barcode23	123537	barcode13	25968	24690	24617	99.7043	73	0.295666	1299	2401	2137	3064	4350	1913	3814	5639	0
BC14	barcode23	123537	barcode14	9837	9676	9663	99.8656	13	0.134353	390	1186	886	825	1598	666	484	3628	0
BC15	barcode23	123537	barcode15	1929	1892	1868	98.7315	24	1.2685	161	357	235	241	284	158	200	232	0
BC16	barcode23	123537	barcode16	2110	1968	1835	93.2419	133	6.75813	170	407	265	208	325	84	250	126	68
BC17	barcode24	166922	barcode17	14401	14158	14137	99.8517	21	0.148326	810	1672	1359	1517	2935	1175	1135	3534	0
BC18	barcode24	166922	barcode18	24015	23394	23351	99.8162	43	0.183808	1526	2888	2544	2624	4846	1809	2526	4588	0
BC19	barcode24	166922	barcode19	15283	15041	15017	99.8404	24	0.159564	1130	2204	1751	1606	3406	1044	973	2903	0
BC20	barcode24	166922	barcode20	2190	2129	2120	99.5773	9	0.422734	70	134	162	222	486	167	431	448	0
BC21	barcode24	166922	barcode21	15595	15402	15378	99.8442	24	0.155824	850	2105	1339	1558	2800	993	789	4944	0
BC22	barcode24	166922	barcode22	33910	32920	32867	99.839	53	0.160996	1192	2733	2054	3770	4504	2481	2004	14129	5
BC23	barcode24	166922	barcode23	29749	29166	29123	99.8526	43	0.147432	1625	3429	2626	2768	5222	2397	2124	8932	1
BC24	barcode24	166922	barcode24	30906	30046	29955	99.6971	91	0.302869	1067	2689	1967	3369	4050	2312	1928	12573	7

## Sheet: Description
Variable	Description
sampleID	Sample identifier
Native_barcode	native barcodeID identifier
total_native_barcode_reads	Count of reads generated by native barcodes for pooled samples (n=8)
PCR_barcode_IDs	Barcode identifier for PCR primers used for this run
total_raw_reads	Read count after basecalling
total_QC_reads	Read count after filtering reads >500bp and >3000bp in length
total_virus_reads	Count of reads used for generating IAV consensus genome
total_non_virus_reads	Count of reads NOT used for generatiing IAV consensus genome
PB2	Count of reads that mapped to PB2 gene consensus sequence
PB1	Count of reads that mapped to PB1 gene consensus sequence
PA	Count of reads that mapped to PA gene consensus sequence
HA	Count of reads that mapped to HA gene consensus sequence
NP	Count of reads that mapped to NP gene consensus sequence
NA	Count of reads that mapped to NA gene consensus sequence
MP	Count of reads that mapped to MP gene consensus sequence
NS	Count of reads that mapped to NS gene consensus sequence
total_filtered_Human	Count of reads filtered after mapping human reference genome
proportion_virus_reads	Proportion of reads identified as viral
proportion_non_virus_reads	Proportion of reads identified as not viral
