# Supplementary material for: Optimized high-throughput whole-genome sequencing workflow for surveillance of influenza A virus
Source: Genome Med. 2025 Sep 26;17:103. doi: 10.1186/s13073-025-01512-x (PMC12465963; doi:10.1186/s13073-025-01512-x)
Supplement: Supplementary file 6 — Additional file 6: Supplementary Table 5 Sequencing metrics summary underlying Fig. 2D. This table provides global sequencing read statistics and the number of reads classified as viral and non-viral for each IAV-positive clinical sample sequenced with either the single- or dual-barcoding approach. [file 13073_2025_1512_MOESM6_ESM.xlsx]

## Sheet: Table_S5
			Single Barcode								Dual barcode
	sampleID	CP_value	primer_type	PCR_barcodeID	total_raw_reads	total_QC_reads	total_virus_reads	IAV_Subtype	total_filtered_Human		primer type	Native_barcodeID	total_native_reads	PCR_BarcodeID	total_raw_reads	total_QC_reads	total_virus_reads	IAV-subtype	total_filtered_Human	normalized_reads
	A/avian/02	30.1	Single-barcode	barcode49	38832	34876	34738	HxNx	3		Dual-barcode	barcode21	172199	barcode17	6496	3321	3319	H5N1	0	3321
	A/avian/11	25	Single-barcode	barcode50	71814	70354	70233	H9N2	5		Dual-barcode	barcode21	172199	barcode18	27144	24125	23854	H9N2	0	24125
	A/avian/12	24.3	Single-barcode	barcode51	41718	41186	41036	H4N6	6		Dual-barcode	barcode21	172199	barcode19	39627	35045	34926	H4N6	1	35045
	A/avian/14	27.7	Single-barcode	barcode52	30316	24296	24039	HxNx	17		Dual-barcode	barcode21	172199	barcode20	2038	914	911	H7Nx	0	914
	A/avian/17	21.6	Single-barcode	barcode53	119021	11574	115515	H9N2	5		Dual-barcode	barcode21	172199	barcode21	25836	23885	23646	H9N2	0	23885
	A/avian/19	25.5	Single-barcode	barcode54	65887	63876	63629	H9N2	8		Dual-barcode	barcode21	172199	barcode22	16842	11245	10632	H9N2	4	11245
	A/avian/20	24.3	Single-barcode	barcode55	56548	53573	53456	H6N1	3		Dual-barcode	barcode21	172199	barcode23	14761	13722	13533	H6N1	1	13722
	A/avian/23	22.6	Single-barcode	barcode56	86863	85732	85509	H11N9	8		Dual-barcode	barcode21	172199	barcode24	35651	34611	34005	H11N9	0	34611
	A/human/17	25.9	Single-barcode	barcode33	45639	45165	44923	H3N2	246		Dual-barcode	barcode19	167269	barcode01	20807	20248	19880	H3N2	162	20248
	A/human/18	30.3	Single-barcode	barcode34	40528	40105	39426	H3N2	764		Dual-barcode	barcode19	167269	barcode02	31700	31289	31005	H3N2	177	31289
	A/human/19	34.4	Single-barcode	barcode35	24329	23862	17687	H3N2	6524		Dual-barcode	barcode19	167269	barcode03	10468	9751	8944	H3N2	1297	9751
	A/human/20	22.9	Single-barcode	barcode36	68730	67794	67552	H3N2	77		Dual-barcode	barcode19	167269	barcode04	33951	33205	32337	H3N2	41	33205
	A/human/21	>45	Single-barcode	barcode37	22239	19878	0	HxNx	22076		Dual-barcode	barcode19	167269	barcode05	1785	0	0	HxNx	1730	0
	A/human/22	28.6	Single-barcode	barcode38	55151	54634	51998	H3N2	2881		Dual-barcode	barcode19	167269	barcode06	25999	24429	23588	H3N2	1173	24429
	A/human/23	30.4	Single-barcode	barcode39	19855	19504	16860	H3N2	2783		Dual-barcode	barcode19	167269	barcode07	10940	9857	8955	H3N2	1215	9857
	A/human/24	ND	Single-barcode	barcode40	25427	24051	23854	H3N2	128		Dual-barcode	barcode19	167269	barcode08	28207	25561	24960	H3N2	35	25561
	A/swine/05	23.7	Single-barcode	barcode41	46781	46125	44909	H1N2	63		Dual-barcode	barcode20	192322	barcode09	14123	10942	10747	H1N2	24	10942
	A/swine/06	36.3	Single-barcode	barcode42	7856	3607	0	HxNx	303		Dual-barcode	barcode20	192322	barcode10	1212	0	0	HxNx	27	0
	A/swine/09	32.7	Single-barcode	barcode43	14301	14048	13736	H1N1	21		Dual-barcode	barcode20	192322	barcode11	11000	9584	8977	H1N1	101	9584
	A/swine/11	18.8	Single-barcode	barcode44	28976	28767	28663	H1N1	12		Dual-barcode	barcode20	192322	barcode12	27973	27569	27254	H1N1	2	27569
	A/swine/12	16.2	Single-barcode	barcode45	37565	36991	36892	H1N1	6		Dual-barcode	barcode20	192322	barcode13	90625	88508	87956	H1N1	1	36991
	A/swine/18	35.6	Single-barcode	barcode46	2977	1486	0	HxNx	189		Dual-barcode	barcode20	192322	barcode14	763	0	0	HxNx	13	0
	A/swine/23	17.4	Single-barcode	barcode47	49832	48653	48484	H3N2	9		Dual-barcode	barcode20	192322	barcode15	24795	23063	22435	H3N2	0	23063
	A/swine/24	17.7	Single-barcode	barcode48	35668	32472	32375	H3N2	13		Dual-barcode	barcode20	192322	barcode16	15383	12093	11539	H3N2	3	12093

## Sheet: Description
Variable	Description
sampleID	Clinical sample identifier
CP_value	Estimate of sample viral load using RT-qPCR. ND- Not determined.
primer_type	Primer used for RT-PCR
PCR_barcodeID	PCR Barcode identifier
total_raw_reads	Read count after basecalling
total_QC_reads	Read count after filtering reads >500bp and >3000bp in length
total_virus_reads	Count of reads used for generatiing IAV consensus genome
IAV_Subtype	Influenza A Virus subtype from the generated consensus sequence data
primer type	Primer used for RT-PCR
Native_barcodeID	Native barcode identifier
total_native_reads	Read count for native barcodes after basecalling
PCR_BarcodeID	Barcode identifier
total_raw_reads	Read count for PCR barcodes after basecalling
total_QC_reads	Read count for PCR barcodes after filtering reads >500bp and >3000bp in length
total_virus_reads	Count of reads used for generatiing IAV consensus genome
IAV-subtype	Influenza A Virus subtype from the generated consensus sequence data
normalized_reads	Count of reads used to normalize samples across protocols.
total_filtered_Human	Count of reads filtered after mapping human reference genome
